# Supplementary material for: Shared Genetic Architecture Between Schizophrenia and Anorexia Nervosa: A Cross-trait Genome-Wide Analysis
Source: Schizophr Bull. 2024 Jun 7;50(5):1255–65. doi: 10.1093/schbul/sbae087 (PMC11349005; doi:10.1093/schbul/sbae087)
Supplement: sbae087_suppl_Supplementary_Material [file sbae087_suppl_supplementary_material.zip]

Archive with 2 entries (2 files):
- Supplement_tables_20240327.xlsx
- Supplement_text _20240327.docx
