# Supplementary material for: Shared Genetic Architecture Between Schizophrenia and Anorexia Nervosa: A Cross-trait Genome-Wide Analysis
Source: Schizophr Bull. 2024 Jun 7;50(5):1255–65. doi: 10.1093/schbul/sbae087 (PMC11349005; doi:10.1093/schbul/sbae087)
Supplement: sbae087_suppl_Supplementary_Material [file sbae087_suppl_supplementary_material.zip › Supplement_tables_20240327.xlsx]

## Sheet: Catalog
Supplementary Tables
The list of Supplementary Tables is provided below.
Supplementary table 1. F statistics of instrumental variables for SCZ and AN.
Supplementary table 2. Results for bidrectional Mendelian randomization analysis for SCZ and AN.
Supplementary table 3.Heterogeneity and horizontal pleiotropy analyses between SCZ and AN.
Supplementary table 4. Leave-one-out analyses for instrumental variables.
Supplementary table 5. Results for MiXeR analysis of SCZ and AN.
Supplementary table 6. Results for MiXeR analysis of AN and height, obsessive compulsive disorder (OCD) and anxiety disorder(ANX).
Supplementary table 7. Novel genomic loci associated with SCZ conditional on the association with AN at condFDR < 0.01.
Supplementary table 8. Novel genomic loci associated with AN conditional on the association with SCZ at condFDR < 0.01.
Supplementary Table 9. Novel genomic loci jointly associated with SCZ and AN at conjFDR < 0.1.
Supplementary Table 10. All candidate SNPs in genomic loci jointly associated with SCZ and AN having a conjFDR <0.05 and an r2<0.6 with one of the independent significant SNPs.
Supplementary Table 11. All candidate SNPs in genomic loci jointly associated with SCZ and AN having a conjFDR <0.1 and an r2<0.6 with one of the independent significant SNPs.
Supplementary Table 12. Genes mapped to the genomic loci jointly associated with SCZ and AN.
Supplementary Table 13. GO terms significantly associated with genes mapped to the shared loci at conjFDR < 0.05.
Supplementary Table 14. GO terms significantly associated with genes mapped to the significant loci for SCZ conditional on AN at condFDR < 0.01.
Supplementary Table 15. Magma tissue expression analysis of genes mapped to the shared loci at conjFDR < 0.05.
Supplementary Table 16. Genes mapped to the genomic loci jointly associated with SCZ and AN at conjFDR < 0.1.
Supplementary Table 17. GO terms significantly associated with genes mapped to the three disordant shared loci at conjFDR < 0.1.

## Sheet: Table 1
Table 1. F statistics of instrumental variables for SCZ and AN.
Instrumental variables for SCZ.
ID	F statistics
rs4636654	15.7474
rs117178087	15.7478
rs4632195	15.781
rs6549963	15.8135
rs6520064	15.9088
rs7798283	15.9228
rs1881046	15.9371
rs1604060	15.9605
rs7830315	15.9864
rs4653164	15.9874
rs11941714	15.9879
rs2999392	15.9917
rs3791710	15.9968
rs149165	15.9994
rs113264400	16.0238
rs79445414	16.036
rs12833624	16.0406
rs11223774	16.0469
rs3824451	16.0857
rs6715366	16.0952
rs167924	16.1275
rs187557	16.1998
rs12771371	16.2226
rs13233308	16.2751
rs2455415	16.2924
rs9304548	16.3219
rs10861176	16.3238
rs76838079	16.3429
rs60135207	16.3439
rs12652777	16.3449
rs2909457	16.3586
rs35734242	16.3989
rs2381411	16.4441
rs4921741	16.4624
rs308697	16.6172
rs217336	16.6631
rs1593304	16.7016
rs9687282	16.7096
rs1915019	16.7632
rs708228	16.7645
rs6125656	16.7846
rs4575535	16.8273
rs3795310	16.829
rs500102	16.9102
rs17731	16.9631
rs132582	17.1054
rs11136325	17.1381
rs2053079	17.1443
rs713692	17.1775
rs6546857	17.1884
rs10108980	17.1917
rs62183855	17.2037
rs11027839	17.2531
rs3739118	17.26
rs62018952	17.3543
rs7515363	17.3808
rs9461916	17.4342
rs7112616	17.4715
rs6974218	17.8481
rs1430894	17.8947
rs505061	17.9219
rs1901512	17.9284
rs10086619	17.9938
rs10117	18.0235
rs11693094	18.0613
rs79210963	18.0776
rs6984242	18.1106
rs215412	18.2748
rs16867571	18.2775
rs11165867	18.6036
rs56205728	18.7177
rs12489270	18.8505
rs4779050	18.8621
rs8055219	18.9703
rs7634476	18.9885
rs12712510	19.0149
rs6798742	19.0669
rs6538539	19.0806
rs2815731	19.0846
rs2532240	19.3162
rs17194490	19.4724
rs634940	19.475
rs11534045	19.5802
rs2333321	19.6281
rs3802924	19.7405
rs9876421	19.7582
rs13016542	19.8024
rs6673880	19.8619
rs56335113	19.9373
rs9318627	20.0732
rs16851048	20.0932
rs6482437	20.1854
rs11210892	20.2753
rs12883788	20.4255
rs145071536	20.484
rs12151767	20.5707
rs7647398	20.6509
rs11664298	20.7257
rs72802868	20.998
rs10035564	21.0136
rs73229090	21.0176
rs10873538	21.1637
rs35351411	21.2863
rs1615350	21.8751
rs5751191	22.0651
rs3814883	22.3114
rs12293670	22.316
rs2514218	22.3708
rs12285419	22.466
rs2252074	22.664
rs6943762	23.1731
rs61937595	23.2879
rs2456020	23.295
rs4812325	23.378
rs9636107	23.5815
rs1451488	23.63
rs4766428	24.4929
rs11191580	24.7698
rs778371	24.8285
rs4129585	25.1964
rs12129573	25.4694
rs2710323	26.4376
rs13107325	27.519
rs4702	27.6459
rs2238057	28.0161
rs58120505	29.8025
rs13195636	39.0079
Instrumental variables for AN.
ID	F statistics
rs6789500	71.2233
rs2884594	72.1065
rs9309871	74.9772
rs9784437	75.1853
rs2188244	75.8457
rs12826213	75.953
rs62176532	76.3693
rs725861	76.6887
rs2821359	77.45
rs11615526	80.0847
rs1539725	80.6263
rs8070063	81.3476
rs750350	81.4394
rs13125932	82.7728
rs10747478	84.4964
rs9874207	85.6511
rs2008387	86.1133
rs2287348	89.0819

## Sheet: Table 2
Table 2. Results for bidrectional Mendelian randomization analysis for SCZ and AN.
IVW-mre=random-effects inverse variance weighted method; WME=weighted median method; WMO=weighted mode method; MR-PRESSO=The mendelian randomization pleiotropy residual sum and outlier.
Methods	SCZ on AN			AN on SCZ
	Odds ratio	95% Confidence Interval	p-value	Odds ratio	95% Confidence Interval	p-value
IVW-mre	1.12584	[1.06-1.19]	3.83748e-05	1.15148	[1.05-1.27]	0.00345414
WME	1.1516	[1.08-1.23]	3.53395e-05	1.08827	[0.99-1.19]	0.0725365
WMO	1.19381	[1.00-1.42]	0.0463821	1.04503	[0.89-1.23]	0.608009
MR-Egger	1.00948	[0.80-1.27]	0.935103	0.914651	[0.42-2.01]	0.827208
MR-PRESSO (outlier-corrected)	1.1092	[1.05-1.17]	0.000267675	1.13	[1.03-1.23]	0.0175896

## Sheet: Table 3
Table 3.Heterogeneity and horizontal pleiotropy analyses between SCZ and AN.
IVW = Inverse variance weighted; Q = Cochran’s Q test estimate; df = Cochran’s Q test degrees of freedom; SE= standard error.
Exposure vs. outcome	Heterogeneity			Horizontal pleiotropy
	IVW-Q	IVW-Q df	IVW p-value	Egger intercept	SE	p-value
Schizophrenia vs. Anorexia nervosa	242	126	2.45e-09	0.01	0.01	0.33
Anorexia nervosa vs. Schizophrenia	50.33	17	3.76e-05	0.02	0.03	0.57

## Sheet: Table 4
Table 4. Leave-one-out analyses for instrumental variables.
The table shows the MR effects estimated by IVW-mre method after excluding the corresponding SNP. b = MR estimate after excluding the SNP; se = standard error.
SNP	B	SE	p-value
SCZ on AN
rs10035564	0.122983	0.0287329	1.86706e-05
rs10086619	0.118491	0.0290007	4.39271e-05
rs10108980	0.116081	0.0288633	5.77656e-05
rs10117	0.121196	0.0288652	2.6848e-05
rs10861176	0.1182	0.028985	4.54307e-05
rs10873538	0.122678	0.0287808	2.02157e-05
rs11027839	0.115915	0.0288494	5.87081e-05
rs11136325	0.119812	0.0289371	3.46688e-05
rs11165867	0.11857	0.0290053	4.35356e-05
rs11191580	0.121184	0.0290341	2.99482e-05
rs11210892	0.117849	0.0290234	4.89684e-05
rs11223774	0.12236	0.0285966	1.87864e-05
rs113264400	0.118348	0.0289722	4.40999e-05
rs11534045	0.119322	0.0290071	3.8961e-05
rs11664298	0.119472	0.0290235	3.84836e-05
rs11693094	0.117783	0.0289944	4.85993e-05
rs117178087	0.120656	0.028856	2.8982e-05
rs11941714	0.117184	0.0289335	5.11957e-05
rs12129573	0.113796	0.0288738	8.10928e-05
rs12151767	0.118568	0.0290358	4.43611e-05
rs12285419	0.118916	0.0290621	4.28037e-05
rs12293670	0.116542	0.029009	5.88306e-05
rs12489270	0.115777	0.0288742	6.07913e-05
rs12652777	0.118105	0.0289814	4.59725e-05
rs12712510	0.118054	0.0290112	4.7167e-05
rs12771371	0.119071	0.0289609	3.9321e-05
rs12833624	0.117446	0.0289534	4.98381e-05
rs12883788	0.12188	0.0288606	2.4101e-05
rs13016542	0.121399	0.0289084	2.6756e-05
rs13107325	0.120327	0.0290675	3.47963e-05
rs13195636	0.114795	0.0293794	9.33211e-05
rs13233308	0.112984	0.0282333	6.28657e-05
rs132582	0.117618	0.0289713	4.91132e-05
rs1430894	0.116501	0.0289183	5.61042e-05
rs145071536	0.121929	0.0286448	2.07578e-05
rs1451488	0.118799	0.0290754	4.39069e-05
rs149165	0.116271	0.0288505	5.57472e-05
rs1593304	0.117231	0.0289563	5.15376e-05
rs1604060	0.116706	0.0289095	5.41512e-05
rs1615350	0.123819	0.0286415	1.53879e-05
rs167924	0.122022	0.0286867	2.10359e-05
rs16851048	0.119802	0.0290043	3.61983e-05
rs16867571	0.118681	0.0290147	4.30697e-05
rs17194490	0.119494	0.0290051	3.79292e-05
rs17731	0.119793	0.0289585	3.52335e-05
rs187557	0.11978	0.0289395	3.48856e-05
rs1881046	0.119727	0.0289476	3.53433e-05
rs1901512	0.116256	0.0288992	5.75101e-05
rs1915019	0.122178	0.0286649	2.02344e-05
rs2053079	0.117447	0.0289692	5.03018e-05
rs215412	0.118897	0.0290062	4.14891e-05
rs217336	0.118373	0.0289904	4.44233e-05
rs2238057	0.124353	0.0288559	1.63657e-05
rs2252074	0.122069	0.0289024	2.40528e-05
rs2333321	0.118194	0.0290246	4.65714e-05
rs2381411	0.118054	0.028976	4.61765e-05
rs2455415	0.120386	0.0289051	3.11544e-05
rs2456020	0.121453	0.0289709	2.76233e-05
rs2514218	0.119989	0.0290327	3.58248e-05
rs2532240	0.120839	0.0288197	2.75372e-05
rs2710323	0.116752	0.0290917	5.98918e-05
rs2815731	0.115028	0.0288016	6.50233e-05
rs2909457	0.11886	0.0289852	4.11901e-05
rs2999392	0.117503	0.0289572	4.95363e-05
rs308697	0.117478	0.0289641	4.99261e-05
rs35351411	0.117215	0.0290193	5.36345e-05
rs35734242	0.120126	0.0289253	3.28173e-05
rs3739118	0.118292	0.0289957	4.51048e-05
rs3791710	0.119509	0.0289564	3.6719e-05
rs3795310	0.123152	0.0284866	1.53819e-05
rs3802924	0.116678	0.0289817	5.6755e-05
rs3814883	0.117141	0.0290278	5.44912e-05
rs3824451	0.120141	0.0289149	3.25338e-05
rs4129585	0.109321	0.028227	0.000107534
rs4575535	0.119717	0.0289627	3.57323e-05
rs4632195	0.120983	0.0288276	2.70742e-05
rs4636654	0.118805	0.0289789	4.13692e-05
rs4653164	0.117955	0.0289733	4.67788e-05
rs4702	0.11256	0.0288594	9.60829e-05
rs4766428	0.120614	0.0290445	3.28545e-05
rs4779050	0.116199	0.0289114	5.84131e-05
rs4812325	0.115584	0.0289621	6.58355e-05
rs4921741	0.117213	0.0289461	5.1356e-05
rs500102	0.117651	0.0289756	4.89987e-05
rs505061	0.118817	0.029002	4.1879e-05
rs56205728	0.113929	0.0286098	6.82868e-05
rs56335113	0.116809	0.0289803	5.5624e-05
rs5751191	0.118718	0.0290554	4.3902e-05
rs58120505	0.125033	0.0288689	1.48381e-05
rs60135207	0.115534	0.0287629	5.90027e-05
rs6125656	0.117015	0.0289299	5.23716e-05
rs61937595	0.117745	0.0290415	5.0268e-05
rs62018952	0.12225	0.0286916	2.03655e-05
rs62183855	0.121329	0.0288279	2.5679e-05
rs634940	0.115775	0.0288815	6.10728e-05
rs6482437	0.117417	0.0290166	5.19777e-05
rs6520064	0.118384	0.0289797	4.40671e-05
rs6538539	0.113996	0.0286499	6.92276e-05
rs6546857	0.122021	0.0287201	2.15075e-05
rs6549963	0.118236	0.0289833	4.51428e-05
rs6673880	0.122501	0.0285787	1.81551e-05
rs6715366	0.116939	0.0289168	5.25495e-05
rs6798742	0.120705	0.0289288	3.01292e-05
rs6943762	0.118038	0.0290745	4.91029e-05
rs6974218	0.113741	0.0285455	6.76117e-05
rs6984242	0.121569	0.0288197	2.46195e-05
rs708228	0.113127	0.0283083	6.43603e-05
rs7112616	0.115394	0.0287879	6.11225e-05
rs713692	0.118029	0.0289888	4.67016e-05
rs72802868	0.124844	0.0284846	1.17137e-05
rs73229090	0.121381	0.0289343	2.72798e-05
rs7515363	0.117384	0.0289646	5.06327e-05
rs7634476	0.11831	0.0290157	4.55328e-05
rs7647398	0.119301	0.0290267	3.95589e-05
rs76838079	0.116777	0.0288714	5.23846e-05
rs778371	0.120383	0.0290583	3.43086e-05
rs7798283	0.119033	0.028969	3.97379e-05
rs7830315	0.11735	0.0289465	5.03422e-05
rs79210963	0.119411	0.0289848	3.79242e-05
rs79445414	0.116251	0.0288527	5.59856e-05
rs8055219	0.115453	0.0288414	6.25405e-05
rs9304548	0.117766	0.0289612	4.77577e-05
rs9318627	0.115909	0.0289169	6.11407e-05
rs9461916	0.117945	0.0289944	4.74466e-05
rs9636107	0.118734	0.029076	4.4351e-05
rs9687282	0.11968	0.0289572	3.58043e-05
rs9876421	0.117588	0.0290142	5.06118e-05
All	0.118531	0.0287903	3.83748e-05
AN on SCZ
rs10747478	0.138022	0.0511747	0.00699538
rs11615526	0.154266	0.049229	0.0017265
rs12826213	0.120969	0.0457069	0.00812976
rs13125932	0.143757	0.0510888	0.00489506
rs1539725	0.1317	0.0500951	0.00856359
rs2008387	0.15343	0.0498637	0.00209109
rs2188244	0.124542	0.0473819	0.00857676
rs2287348	0.132075	0.0506076	0.00905986
rs2821359	0.144157	0.0508595	0.004591
rs2884594	0.155766	0.0486424	0.00136351
rs62176532	0.146153	0.0507984	0.00401319
rs6789500	0.138359	0.0513092	0.0070055
rs725861	0.143895	0.050924	0.00471806
rs750350	0.122246	0.0476386	0.0102847
rs8070063	0.146298	0.0509649	0.00409749
rs9309871	0.131051	0.0495436	0.00816525
rs9784437	0.156294	0.047872	0.00109526
rs9874207	0.156144	0.0493703	0.00156311
All	0.141047	0.0482354	0.00345414

## Sheet: Table 5
Table 5.Results for MiXeR analysis of SCZ and AN.
Dice = dice coefficient; pi1= extent of polygenicity for SCZ; pi2=extent of polygenicity for AN; pi12=extent of polygentic overlap between SCZ and AN; nc1=estimated number of causal variants specific to SCZ; nc2=estimated number of causal variants specific to AN; nc12=estimated number of causal variants shared between SCZ and AN; rg = SNP-based genetic correlation; best_vs_min_AIC = AIC for the o…
Dice(mean)	Dice(SD)	pi1(mean)	pi1(SD)	pi2( mean)	pi2(SD)	pi12(mean)	pi12(SD)	nc1(mean)	nc1(SD)	nc2(mean)	nc2(SD)	nc12(mean)	nc12(SD)	rho_zero(mean)	rho_zero(SD)	rho_beta(mean)	rho_beta(SD)	rg(mean)	rg(SD)	fraction of concordant variants in the shared component(mean)	fraction of concordant variants in the shared component(SD)	best_vs_min_AIC	best_vs_min_BIC	best_vs_max_AIC	best_vs_max_BIC	AIC for SCZ	BIC for SCZ	AIC for AN	BIC for AN
0.6222	0.1589	0.0013	0.0005	0.0008	0.0004	0.0018	0.0005	4087	1499	2655	1269	5617	1516	0.0533	0.0023	0.5583	0.1744	0.3218	0.0096	0.6961	0.0784	0.3659	-9.0183	1.4332	-7.9509	386.868	396.445	18.1323	27.5434

## Sheet: Table 6
Table 6. Results for MiXeR analysis of AN and height, obsessive compulsive disorder(OCD) and anxiety disorder(ANX).
Dice = dice coefficient; pi1= extent of polygenicity for trait1; pi2=extent of polygenicity for trait2; pi12=extent of polygentic overlap between trait1 and trait2; nc1=estimated number of causal variants specific to trait1; nc2=estimated number of causal variants specific to trait2; nc12=estimated number of causal variants shared between trait1 and trait2; rg = SNP-based genetic correlation; bes…
Trait1 vs. Trait2	Dice(mean)	Dice(SD)	pi1(mean)	pi1(SD)	pi2( mean)	pi2(SD)	pi12(mean)	pi12(SD)	nc1(mean)	nc1(SD)	nc2(mean)	nc2(SD)	nc12(mean)	nc12(SD)	rho_zero(mean)	rho_zero(SD)	rho_beta(mean)	rho_beta(SD)	rg(mean)	rg(SD)	fraction of concordant variants in the shared component(mean)	fraction of concordant variants in the shared component(SD)	best_vs_min_AIC	best_vs_min_BIC	best_vs_max_AIC	best_vs_max_BIC
AN vs. height	0.147	0.06	0.002	0	0.001	0	0	0	7302	639	3935	376	971	403	0.002	0.008	0.025	0.114	0.004	0.014	0.508	0.0364	7.18	-1.58	45.125	36.365
AN vs. OCD	0.172	0.2117	1.51e-08	3.64e-08	0.119	0.208	0.003	0	0.048	0.116	380125	663187	8272	557	0.035	0.009	1	4.36e-06	0.279	0.195	1	0	-1.983	-8.815	-1.984	-8.815
AN vs. ANX	0.3338	0.2022	0.001	0.001	0.006	0.005	0.001	0.001	3554	2435	19321	16762	4719	2359	0.011	0.001	0.648	0.281	0.197	0.03	0.7494	0.1304	-1.508	-10.878	-1.585	-10.955

## Sheet: Table 7
Table 7. Novel genomic loci associated with SCZ conditional on the association with AN at condFDR < 0.01.
*The effect sizes are provided with reference to allele 1(A1).
Chr=Chromosome; CADD = Combined annotation-dependent depletion score; RDB = RegulomeDB score; minChrState = minimum chromatin state; CondFDR = conditional false discovery rate for SCZ conditional on AN; ncRNA, noncoding RNA; UTR, untranslated region; A1 = allele 1; A2 = allele 2.
Locus	Chr	Lead SNP	A1	A2	Nearest gene	Functional category	CADD	RDB	minChrState	BETA for SCZ	p-value for SCZ	BETA for AN	p-value for AN	CondFDR
SZ1	1	rs2224086	C	A	SIKE1	intergenic	0.027	NA	5	-0.0557982	8.832e-08	-0.0413013	0.01246	0.00299174
SZ2	1	rs7555117	T	C	RP11-776H12.1	ncRNA_intronic	7.996	6	4	-0.0437952	3.75e-07	-0.0309954	0.02164	0.00656232
SZ3	2	rs141216273	C	A	AC012074.2	upstream:downstream	3.866	5	5	-0.1234	6.648e-08	0.0308007	0.3749	0.00659032
SZ4	2	rs13420329	C	T	LRRTM4	intronic	9.401	3a	1	-0.0492953	2.104e-07	-0.0403013	0.007038	0.00470284
SZ5	3	rs1862906	G	A	RP11-443P15.2	intergenic	0.047	6	5	0.0469981	5.869e-08	-0.00280393	0.8374	0.00799019
SZ6	3	rs10490840	G	A	MIR4792	intergenic	6.281	NA	5	0.0450976	1.899e-07	0.0194006	0.1578	0.00863745
SZ7	3	rs113379120	C	T	LINC00694	intergenic	0.319	7	5	-0.0641972	6.013e-07	-0.0456042	0.02738	0.00886601
SZ8	3	rs77379825	G	C	U3	intergenic	5.755	7	9	-0.0620031	2.333e-07	-0.0300984	0.12	0.00870456
SZ9	4	rs2278142	C	A	FIP1L1:GSX2	intronic	8.954	4	1	-0.0444013	6.468e-07	-0.0355028	0.01104	0.00825144
SZ10	5	rs6869862	T	G	RP11-6N13.1	ncRNA_intronic	0.864	5	7	-0.0408012	2.224e-06	0.0485997	0.0003704	0.00728406
SZ11	5	rs11750149	A	G	CDH12	intergenic	7.135	5	9	-0.0668986	4.465e-07	-0.0532004	0.01671	0.00682636
SZ12	5	rs1549250	C	A	GDNF	intronic	1.067	5	4	0.0452028	1.89e-07	0.0473033	0.0004564	0.00247412
SZ13	5	rs6450134	C	T	EMB	intergenic	5.124	6	9	0.0465018	1.279e-07	-0.0187038	0.2007	0.00766451
SZ14	6	rs9487653	A	G	TRAF3IP2-AS1	ncRNA_intronic	0.031	6	5	0.0563992	8.9e-08	0.00999983	0.5538	0.00836492
SZ15	6	rs9470670	T	G	RP11-456H18.1	intergenic	2.038	7	14	-0.0617052	5.068e-08	0.0028958	0.8692	0.0075405
SZ16	6	rs11752044	G	A	QKI	intronic	3.116	5	2	0.0546965	3.38e-07	0.0298015	0.09896	0.00981866
SZ17	7	rs6662	G	T	MRPS33	UTR3	1.395	5	4	-0.0591981	8.447e-08	0.0106036	0.5495	0.00814688
SZ18	7	rs4722283	C	G	AC009508.1	intergenic	3.513	6	5	0.0469027	5.755e-08	0.0374018	0.005373	0.00240809
SZ19	8	rs1562921	G	T	ERICH1-AS1	ncRNA_intronic	13.1	7	5	0.0489044	6.848e-08	0.0384031	0.007257	0.00263088
SZ20	9	rs11795350	A	G	RP11-315I14.5	intergenic	2.079	7	4	0.0916033	1.75e-06	0.1308	2.522e-05	0.00645274
SZ21	10	rs1106478	T	G	DOCK1	intronic	7.687	NA	4	-0.0557982	1.738e-07	-0.0329985	0.05206	0.00555778
SZ22	10	rs4934962	T	A	RP11-90B22.1	intergenic	4.213	6	5	0.045499	2.327e-07	0.0213994	0.1171	0.0086234
SZ23	11	rs10832722	C	T	PLEKHA7	intronic	8.105	4	1	0.0485044	2.811e-07	0.0259016	0.07942	0.00814126
SZ24	11	rs480211	C	T	RNU6-45P	intergenic	5.082	7	5	-0.0447045	2.033e-07	0.0166998	0.2232	0.00989598
SZ25	12	rs61921611	T	C	HMGA2	intergenic	1.619	7	5	-0.0469973	4.707e-07	-0.034695	0.01798	0.00714068
SZ26	12	rs1526803	C	G	RP11-81K13.1	intergenic	2.622	7	9	0.049704	4.158e-07	0.0288012	0.05879	0.00891934
SZ27	13	rs277834	C	T	MYO16	intronic	3.214	NA	5	0.0493043	1.41e-07	0.0111971	0.4521	0.00940339
SZ28	13	rs4341665	A	G	OR7E36P	intergenic	3.926	7	5	-0.0903953	2.267e-07	-0.0460021	0.09868	0.0080504
SZ29	14	rs10139564	A	C	Y_RNA	intergenic	4.761	4	1	-0.0449032	2.691e-07	-0.0253999	0.06399	0.00721996
SZ30	16	rs6499508	A	G	CALB2	intronic	0.231	1f	5	0.0686955	6.834e-08	0.0098018	0.6228	0.00778054
SZ31	16	rs79478621	T	G	RBFOX1	intronic	0.46	7	5	0.116796	7.721e-08	-0.0361973	0.2756	0.00686185
SZ32	17	rs2189336	G	A	RPAIN	intronic	8.909	2a	3	0.0446004	2.858e-07	0.0341019	0.01365	0.00533152
SZ33	19	rs3095917	T	A	ZNF491	downstream	3.33	7	5	0.0888988	8.921e-08	0.0281014	0.3046	0.00740028

## Sheet: Table 8
Table S8. Novel genomic loci associated with AN conditional on the association with SCZ at condFDR < 0.01.
*The effect sizes are provided with reference to allele 1(A1).
Locus	Chr	Lead SNP	A1	A2	Nearest gene	Functional category	CADD	RDB	minChrState	BETA for SCZ	p-value for SCZ	BETA for AN	p-value for AN	CondFDR
AN1	1	rs1539725	T	C	CDC73:B3GALT2	intronic	6.535	5	1	-0.0225013	0.01121	-0.073399	1.255e-07	0.00373017
AN2	3	rs1915304	C	T	RP11-91A15.1	intergenic	2.796	6	9	0.023697	0.01863	0.0947009	3.142e-07	0.00923444
AN3	7	rs2188244	C	A	RELN	intergenic	9.816	NA	14	-0.0318003	0.000241	-0.0682039	6.436e-07	0.00357587
AN4	11	rs750350	G	T	NCAM1	intronic	6.245	NA	5	-0.0478046	0.0001483	-0.110898	9.421e-08	0.000948102
AN5	12	rs12826213	C	T	SOX5	intergenic	1.241	6	5	0.0363994	2.732e-05	0.0689009	6.21e-07	0.00349777
AN6	22	rs174723	A	G	RFPL1S	ncRNA_intronic	5.085	6	5	0.0207042	0.01838	0.0717996	2.685e-07	0.00825359

## Sheet: Table 9
Table 9. Novel genomic loci jointly associated with SCZ and AN at conjFDR < 0.1.
*The effect sizes are provided with reference to allele 1(A1).
Chr=Chromosome; CADD = Combined annotation-dependent depletion score; RDB = RegulomeDB score; minChrState = minimum chromatin state; CondFDR = conditional false discovery rate for SCZ conditional on AN; ncRNA, noncoding RNA; UTR, untranslated region; A1 = allele 1; A2 = allele 2; Sign concordance indicates whether the effect directions are consistent or discordant for SCZ and AN.
GenomicLocus	chr	ID	A1	A2	nearestGene	func	CADD	RDB	minChrState	BETA for SCZ	PVAL for SCZ	BETA for AN	PVAL for AN	ConjFDR	Sign concordance
1	1	rs1392817	A	G	PDE4B	intronic	9.685	NA	5	-0.0302015	0.0004753	-0.0549949	5.171e-05	0.0667111	TRUE
2	1	rs12049457	A	G	NEGR1	intronic	1.756	5	2	0.0418039	1.781e-06	0.0577027	3.286e-05	0.0493721	TRUE
3	1	rs75335411	A	G	RNU6-1246P	intergenic	2.683	6	5	0.0587028	0.001261	0.119604	2.438e-05	0.093682	TRUE
4	1	rs77663034	C	T	RPL7P9	intergenic	4.164	5	7	-0.0610034	0.0001634	-0.1129	9.776e-06	0.046104	TRUE
5	1	rs6537828	C	G	TRIM33	intronic	0.574	7	4	-0.0377019	3.925e-05	-0.0586996	4.623e-05	0.0616334	TRUE
6	2	rs17045114	A	G	GPR75-ASB3:ASB3	intronic	12.48	7	2	-0.0431998	0.0005953	-0.100904	2.787e-07	0.0739163	TRUE
7	2	rs11126614	G	A	LRRTM4	intronic	1.094	7	9	-0.0438996	8.482e-06	-0.0630037	4.109e-05	0.0573995	TRUE
8	2	rs1965160	G	A	METAP1D	intronic	0.246	NA	5	0.0321961	0.0002518	0.0565977	4.78e-05	0.0628332	TRUE
9	2	rs10497835	G	A	SATB2	intronic	0.759	6	4	-0.0713027	2.328e-07	-0.083599	0.000128	0.0992633	TRUE
10	2	rs1523919	G	A	CUL3	intronic	1.751	4	4	0.0435	3.551e-06	-0.0584981	6.716e-05	0.0739001	FALSE
11	3	rs217049	C	T	SYN2	ncRNA_intronic	0.627	NA	5	0.0394034	0.0006754	0.0694981	8.288e-05	0.0816671	TRUE
12	3	rs9878063	T	G	CELSR3	intronic	13.26	4	4	-0.0620031	5.002e-06	-0.135201	8.766e-11	0.0110194	TRUE
13	3	rs2117760	C	A	RNU6-281P	intergenic	19.44	NA	1	0.0308977	0.001136	-0.0691036	3.428e-06	0.0911779	FALSE
14	5	rs1814149	A	G	TMEM161B	intergenic	0.463	7	13	-0.0401035	0.0002303	-0.0733021	3.235e-05	0.0520571	TRUE
15	5	rs2919961	C	A	RP11-6N13.1	ncRNA_intronic	0.923	6	9	-0.0328022	0.0001452	0.0556996	7.521e-05	0.0774735	FALSE
16	6	rs143787418	G	T	HTR1B	intergenic	5.372	6	5	0.0425996	0.0006026	0.0778033	7.466e-05	0.0778989	TRUE
17	6	rs2388334	A	G	RP11-436D23.1	ncRNA_intronic	5.756	7	5	-0.0322959	0.0001801	-0.0564011	2.82e-05	0.0475006	TRUE
18	7	rs13233308	C	T	ABCB1	intronic	2.551	7	14	0.0487044	1.749e-08	0.052896	7.734e-05	0.0783551	TRUE
19	7	rs10254364	G	A	RELN	intergenic	2.652	6	5	-0.0334017	0.0001123	-0.0652001	1.977e-06	0.0410561	TRUE
20	7	rs17157642	A	G	AC003088.1	intergenic	1.884	7	2	-0.0419998	0.0002312	-0.0740018	6.87e-05	0.0746157	TRUE
21	8	rs7012455	C	T	PXDNL	intronic	4.172	7	5	0.0352996	0.000208	0.0611045	4.595e-05	0.0614152	TRUE
22	8	rs13251633	T	A	CYP7B1	intronic	2.246	6	5	-0.0341981	0.0002644	-0.0635044	1.696e-05	0.0547057	TRUE
23	8	rs4129585	A	C	TSNARE1	intronic	6.646	NA	5	0.0749961	5.109e-18	0.0592967	9.424e-06	0.0231627	TRUE
24	9	rs12555830	T	A	CNTLN	intronic	3.069	6	5	-0.0303046	0.001162	-0.063302	2.967e-05	0.0917206	TRUE
25	9	rs11795350	A	G	RP11-315I14.5	intergenic	2.079	7	4	0.0916033	1.75e-06	0.1308	2.522e-05	0.0448756	TRUE
26	11	rs641325	T	G	OR5AZ1P	intergenic	3.921	NA	5	0.0481995	1.442e-07	0.0595982	4.165e-05	0.0578858	TRUE
27	11	rs4144893	G	A	NCAM1	intronic	1.115	7	5	-0.0505041	3.464e-06	-0.0777021	4.062e-06	0.0126166	TRUE
28	12	rs4554988	G	A	SOX5	intergenic	8.8	7	5	-0.0382004	1.086e-05	-0.0668024	1.356e-06	0.0163952	TRUE
29	12	rs10861879	G	A	WSCD2	intronic	0.243	5	5	-0.0366017	0.0001012	-0.058795	9.003e-05	0.0842541	TRUE
30	13	rs34927497	A	C	RNA5SP30	intergenic	7.795	6	9	-0.0408012	0.000318	-0.0781994	9.086e-06	0.0576517	TRUE
31	13	rs9546027	T	A	PTMAP5	intergenic	2.057	7	9	0.0347009	0.0001045	0.0619978	2.308e-05	0.0434044	TRUE
32	14	rs915070	T	A	RP11-187E13.1	intergenic	4.497	5	5	-0.0296966	0.0005734	-0.0582013	1.641e-05	0.0724917	TRUE
33	15	rs16958871	T	C	AC087433.1	intergenic	3.49	7	9	-0.032203	0.000895	-0.0594953	0.0001024	0.0905471	TRUE
34	15	rs4774622	A	T	MYO5A	intronic	1.528	6	4	-0.0382004	0.0009412	-0.074702	9.995e-05	0.0895994	TRUE
35	15	rs12185121	A	G	RN7SL363P	intergenic	12.97	6	5	-0.0358034	0.0002365	-0.0720977	8.804e-05	0.0833009	TRUE
36	15	rs4419042	G	A	LINC00923	intronic	6.239	7	9	0.0295005	0.0006989	0.052896	0.0001241	0.0980325	TRUE
37	16	rs6500093	T	A	RP11-437L7.1	intergenic	3.424	7	9	0.0278972	0.001478	0.0531047	0.0001107	0.0974933	TRUE
38	18	rs4800217	G	A	ZNF521	intergenic	9.051	3a	5	-0.0296039	0.0008593	-0.0593042	2.146e-05	0.0858864	TRUE
39	18	rs8083807	A	C	RP11-736G13.1	intergenic	17.4	5	9	-0.0361973	0.00161	-0.0695001	9.043e-05	0.0995098	TRUE
40	18	rs72969702	A	G	ZNF407	intronic	2.587	7	5	-0.0515038	0.001	-0.0968964	9.243e-05	0.0886857	TRUE
41	20	rs2247054	T	C	SLC32A1	intergenic	0.72	7	13	0.0606999	2.296e-12	0.0533038	8.686e-05	0.0827255	TRUE
42	22	rs131789	G	A	ODF3B	intergenic	2.407	NA	5	0.0326995	0.0004283	0.0590988	0.0001242	0.0979776	TRUE

[truncated: 8 more sheets: Table 10, Table 11, Table 12, Table 13, Table 14, Table 15, Table 16, Table 17]
